# Supplementary material for: Diagnostic and Prognostic Implications of Caspase-1 and PD-L1 Co-Expression Patterns in Myelodysplastic Syndromes
Source: Cancers (Basel). 2021 Nov 15;13(22):5712. doi: 10.3390/cancers13225712 (PMC8616142; doi:10.3390/cancers13225712)
Supplement: Supplementary file 1 [file cancers-13-05712-s001.zip]

Archive with 1 entries (1 files):
- cancers-1413247-supplementary.pdf
